# Supplementary material for: Mitochondrial Genome Analysis of Isatis tinctoria L. (Brassicaceae) Reveals Strengthened Purifying Selection Resulting From Recombination‐Driven Gene Duplication
Source: Ecol Evol. 2025 Sep 10;15(9):e72097. doi: 10.1002/ece3.72097 (PMC12423112; doi:10.1002/ece3.72097)
Supplement: Supplementary file 3 — Table S1: Summary of genome features and repeat content for 73 mitochondrial accessions. This table provides detailed information for each of the 73 mitochondrial genome accessions analyzed in this study. Included are the species name, total genome length in base pairs (length), and base composition in terms of GC and AT content (%). The Gene and tRNA columns indicate the total number of annotated protein‐coding genes and transfer RNA genes, respectively. The SSR_count column refers to the number of simple sequence repeats identified using MISA‐web. Repeat structures were further annotated using REPuter and Tandem Repeats Finder: D_count represents the number of forward (direct) dispersed repeats, while P_count indicates palindromic dispersed repeats; the sum of these two is given in Dispersal_repeats. Tandem_count represents the total number of tandem repeats identified with Tandem Repeats Finder. All annotations were generated using a standardized pipeline across all accessions. [file ECE3-15-e72097-s002.xlsx]

## Sheet: Sheet1
Table S1 Summary of genome features and repeat content for 73 mitochondrial accessions. This table provides detailed information for each of the 73 mitochondrial genome accessions analyzed in this study. Included are the species name, total genome length in base pairs (Length), and base composition in terms of GC and AT content (%). The Gene and tRNA columns indicate the total number of annotated…
Species	Length	GC	AT	Gene	tRNA	SSR_count	D_count	P_count	Dispersal_repeats	Tandem_count
Arabidopsis_lyrata_OQ852786	334431	44.9	55	70	27	85	273	244	517	41
Arabidopsis_thaliana_CP096029	366924	44.8	55.2	76	35	88	309	235	544	48
Arabidopsis_thaliana_JF729200	366922	44.8	55.2	76	35	90	315	241	556	48
Arabidopsis_thaliana_JF729202	345418	44.8	55.2	72	33	79	221	205	426	46
Arabidopsis_thaliana_NC037304	367808	44.8	55.2	76	35	91	311	274	585	49
Arabidopsis_thaliana_OW119601	368831	44.8	55.2	76	35	90	338	262	600	45
Arabidopsis_thaliana_OX261948	367808	44.8	55.2	76	35	91	324	267	591	47
Arabis_alpina_MG171191	323159	44.9	55.1	72	31	73	279	242	521	44
Arabis_hirsuta_OZ053314	342942	45.1	54.9	68	28	77	333	246	579	46
Barbarea_vulgaris_OY763895	364652	45	55	67	27	101	348	320	668	45
Batis_maritima_NC024429	403930	45.4	54.6	62	19	145	130	120	250	3
Boechera_stricta_NC042143	271601	44.9	55	57	26	72	182	171	353	29
Brassica_carinata_NC016120	232241	45.3	54.7	64	24	54	181	173	354	20
Brassica_juncea_MG872825	225658	45.3	54.7	59	23	46	148	147	295	20
Brassica_juncea_MG872826	239992	45	55	65	24	59	246	208	454	21
Brassica_juncea_MG872827	221943	45.2	54.8	63	24	57	210	182	392	18
Brassica_juncea_MG872828	240079	45	55	65	24	59	266	207	473	23
Brassica_juncea_MT675103	219919	45.2	54.8	64	24	55	164	183	347	17
Brassica_juncea_MT675104	258462	45.2	54.8	66	25	62	247	227	474	31
Brassica_juncea_MZ671990	219806	45.2	54.7	64	24	55	165	183	348	18
Brassica_juncea_MZ671991	219775	45.2	54.8	64	24	55	163	183	346	17
Brassica_juncea_MZ671992	219775	45.2	54.8	64	24	54	163	183	346	17
Brassica_juncea_NC016123	219766	45.2	54.8	64	24	53	165	184	349	17
Brassica_juncea_var_tumida_KJ461445	219919	45.2	54.8	64	24	55	169	186	355	21
Brassica_napus_KM454974	223412	45.2	54.8	64	24	56	179	184	363	19
Brassica_napus_KM454975	223412	45.2	54.8	64	24	56	179	184	363	19
Brassica_napus_MZ540935	223383	45.2	54.8	65	24	56	179	181	360	17
Brassica_napus_MZ540936	223412	45.2	54.8	64	24	56	179	184	363	19
Brassica_napus_MZ540940	223420	45.2	54.8	65	24	56	180	183	363	19
Brassica_napus_NC029182	232407	45.3	54.7	66	25	54	191	176	367	22
Brassica_oleracea_ON758774	219969	45.3	54.8	65	24	54	171	174	345	18
Brassica_oleracea_var_botrytis_KJ820683	219962	45.2	54.8	64	24	55	170	174	344	18
Brassica_oleracea_var_botrytis_KU831325	219975	45.3	54.7	65	24	55	159	184	343	19
Brassica_oleracea_var_gongylodes_MW900252	219964	45.2	54.8	64	24	55	170	175	345	18
Brassica_oleracea_var_italica_OL351256	219964	45.3	54.8	64	24	55	170	175	345	18
Brassica_rapa_ON244454	219771	45.2	54.8	66	25	54	164	183	347	17
Brassica_rapa_subsp_campestris_NC016125	219747	45.2	54.7	64	24	53	164	184	348	17
Brassica_rapa_subsp_pekinensis_PP579759	219776	45.2	54.8	64	24	55	168	183	351	17
Brassica_rapa_var_purpuraria_OP729396	219779	45.2	54.7	65	24	55	163	183	346	17
Camelina_sativa_PQ165104	289334	44.6	55.4	68	28	72	210	189	399	31
Capsella_bursapastoris_MN746809	287799	44.7	55.3	64	25	65	221	232	453	30
Capsella_rubella_NC042883	287405	44.7	55.2	64	25	62	228	211	439	34
Capsella_rubella_OZ000492	366262	45	55	87	35	95	550	284	834	32
Cardamine_flexuosa_OY743222	299980	45	55	65	25	79	229	193	422	37
Cardamine_hirsuta_OZ156426	300090	45	55	65	25	80	239	200	439	40
Carica_papaya_NC012116	476890	45.1	54.9	72	22	141	205	234	439	14
Crucihimalaya_lasiocarpa_NC085700	288122	44.8	55.2	61	24	79	229	147	376	33
Descurainia_sophia_NC085821	265457	44.8	55.2	64	23	57	181	210	391	21
Draba_incana_OY755218	283085	45.2	54.8	63	24	66	184	194	378	27
Cardamine_chenopodiifolia_OZ174244	290597	45.1	54.8	67	29	62	255	148	403	43
Eruca_vesicaria_subsp_sativa_KF442616	247696	45.1	54.9	61	24	68	327	245	572	31
Hirschfeldia_incana_CM048459	252930	44.9	55.1	67	27	58	254	201	455	23
Hirschfeldia_incana_PQ523384	252930	44.9	55.1	67	27	58	245	200	445	22
Isatis_tinctoria_PP916044	251922	45.5	54.5	64	24	63	187	203	390	26
Isatis_tinctoria_this_study	260912	45.5	54.4	65	25	68	245	221	466	30
Lepidium_apetalum_NC088489	287626	45	55	64	25	73	182	188	370	21
Lepidium_didymum_OY986989	262678	45	55	62	23	65	188	147	335	22
Lepidium_sativum_NC085699	287054	44.9	55.1	63	24	67	179	166	345	25
Malcolmia_africana_OQ784930	324686	47	53	57	19	61	267	223	490	52
Matthiola_sinuata_OZ209988	418526	45.7	54.3	79	26	81	342	174	516	53
Meniocus_linifolius_NC085616	196604	46.8	53.1	58	20	21	160	185	345	50
Nasturtium_officinale_OY978515	286925	44.8	55.2	65	27	85	212	202	414	27
Raphanus_sativus_JQ083668	239723	45.3	54.8	64	24	54	245	223	468	20
Raphanus_sativus_KC193578	239186	45.1	54.9	66	25	59	194	213	407	23
Raphanus_sativus_KJ716484	244054	45.3	54.8	65	24	61	219	208	427	24
Raphanus_sativus_MN056359	239725	45.3	54.8	64	24	54	245	223	468	20
Raphanus_sativus_MN056360	239195	45.1	54.9	66	25	60	203	199	402	23
Raphanus_sativus_NC018551	258426	45.2	54.8	66	25	54	248	227	475	30
Raphanus_sativus_OM867576	239184	45.1	54.9	67	25	60	206	198	404	23
Raphanus_sativus_OM867577	258440	45.2	54.8	68	26	62	250	227	477	31
Rorippa_indica_PP780168	219775	45.2	54.8	64	24	55	163	183	346	17
Schrenkiella_parvula_KT988071	255773	45.1	55	62	24	68	280	203	483	28
Sinapis_arvensis_NC031896	240024	45.2	54.8	66	24	55	205	201	406	16
